# Supplementary material for: Prospecting Pharmacologically Active Biocompounds from the Amazon Rainforest: In Vitro Approaches, Mechanisms of Action Based on Chemical Structure, and Perspectives on Human Therapeutic Use
Source: Pharmaceuticals (Basel). 2024 Oct 30;17(11):1449. doi: 10.3390/ph17111449 (PMC11597570; doi:10.3390/ph17111449)
Supplement: Supplementary file 1 [file pharmaceuticals-17-01449-s001.zip]

Archive with 1 entries (1 files):
- pharmaceuticals-3211624-supplementary.pdf
